# Supplementary material for: Modeling of Biological Activity of PEO-Coated Titanium Implants with Conjugates of Cyclic RGD Peptide with Amino Acid Bisphosphonates
Source: Materials (Basel). 2022 Nov 16;15(22):8120. doi: 10.3390/ma15228120 (PMC9699121; doi:10.3390/ma15228120)
Supplement: Supplementary file 1 [file materials-15-08120-s001.zip]

Archive with 1 entries (1 files):
- materials-1955109-supplementary.pdf
